# Supplementary material for: Functional Compounds of Cold-Pressed Pomegranate Seed Oil: Fatty Acids and Phytosterols Profile as Quality Biomarkers for Origin Discrimination
Source: Foods. 2023 Jul 5;12(13):2599. doi: 10.3390/foods12132599 (PMC10341364; doi:10.3390/foods12132599)
Supplement: Supplementary file 1 [file foods-12-02599-s001.zip]

Archive with 1 entries (1 files):
- foods-2426540-supplementary.pdf
